# Supplementary material for: Disinfection Strategies for Carbapenem-Resistant Klebsiella pneumoniae in a Healthcare Facility
Source: Antibiotics (Basel). 2022 May 30;11(6):736. doi: 10.3390/antibiotics11060736 (PMC9219816; doi:10.3390/antibiotics11060736)
Supplement: Supplementary file 1 [file antibiotics-11-00736-s001.zip]

Archive with 1 entries (1 files):
- antibiotics-1722664-supplementary-done.pdf
